# Supplementary material for: GPR182 limits antitumor immunity via chemokine scavenging in mouse melanoma models
Source: Nat Commun. 2022 Jan 10;13:97. doi: 10.1038/s41467-021-27658-x (PMC8748779; doi:10.1038/s41467-021-27658-x)
Supplement: Supplementary file 4 — Source Data [file 41467_2021_27658_MOESM4_ESM.xlsx]

## Sheet: Figure 1A GSE115978
GPR182 expression (TPM)
Malignant Cell	T Cell	B Cell	Macorphage	NK Cell	Endothelium	CAF
0	0	0	0	0	0	0
0	0	0	0	0	0	0
0	0	0	0	0	0	0
0	0	0	0	0	0	0
0	0	0	0	0	0	0
0	0	0	0	0	0	0
0	0	0	0	0	0	0
0	0	0	0	0	0	0
0	0	0	0	0	0	0
0	0	0	0	0	0	0
0	0	0	0	0	0	0
0	0	0	0	0	0	0
0	0	0	0	0	0	0
0	0	0	0	0	0	0
0	0	0	0	0	0	0
0	0	0	0	0	0	0
0	0	0	0	0	0	0
0	0	0	0	0	0	0
0	0	0	0	0	0	0
0	0	0	0	0	0	0
0	0	0	0	0	0	0
0	0	0	0	0	0	0
0	0	0	0	0	0	0
0	0	0	0	0	0	0
0	0	0	0	0	0	0
0	0	0	0	0	0	0
0	0	0	0	0	0	0
0	0	0	0	0	0	0
0	0	0	0	0	3.22265	0
0	0	0	0	0	0	0
0	0	0	0	0	4.36079	0
0	0	0	0	0	0	0
0	0	0	0	0	0	0
0	0	0	0	0	0	0
0	0	0	0	0	0	0
0	0	0	0	0	0	0
0	0	0	0	0	0	0
0	0	0	0	0	2.39039	0
0	0	0	0	0	0	0
0	0	0	0	0	0	0
0	0	0	0	0	0	0
0	0	0	0	0	0	0
0	0	0	0	0	0	0
0	0	0	0	0	0	0
0	0	0	0	2.29366	0	0
0	0	0	0	0	0	0
0	0	0	0	0	0	0
0	0	0	0	0	0	0
0	0	0	0	0	0	0
0	0	0	0.293959	0	0	0
0	0	0	0	0	0	0
0	0	0	0	0	0	0
0	0	0	0	0	0	0
0	0	0	0	0	0	0
0	0	0	0	0	0	0
0	0	0	0	0	0	0
0	0	0	0	0	0	0
0	0	0	0	0	0	0
0	0	0	0	0	0	0
0	0	0	0	0	0	0
0	0	0	0	0	0	0
0	0	0	0	0	0	0
0	0	0	0	0	0	0
0	0	0	0	0	0	0
0	0	0	0	0	0	0
0	0	0	0	0	0	0
0	0	0	0	0	0	0
0	0	0	0	0	5.51169	0
0	0	0	0	0	5.39876	0
0	0	0	0	0	3.31658	0
0	0	0	0	0	5.29389	0
0	0	0	0	0	1.11503	0
0	0	0	0	0	0	0
0	0	0	0	0	6.70606	0
0	0	0	0	0	4.77579	0
0	0	0	0	3.26649	0	0
0	0	0	0	0	0	0
0	0	0	0	0	0	0
0	0	0	0	0	0	0
0	0	0	0	0	6.03483	0
0	0	0	0	0	1.79535	0
0	0	0	0	0	0	0
0	0	0	0	0	0	0
0	0	0	0	0	0	0
0	0	0	0	0	0	0
0	0	0	0	0	0	0
0	0	0	0	0	0	0
0	0	0	0	0	0	0
0	0	0	0	0	0	0
0	0	0	0	0	0	0
0	0	0	0	0	0	0
0	0	0	0	0	0	0
0	0	0	0		0	0
0	0	0	0		5.6943	0
0	0	0	0		0	0
0	0	0	0		0	0
0	0	0	0		3.22249	0
0	0	0	0		0	0
0	0	0	0		0	0
0	0	0	0		4.34504	0
0	0	0	0		0	0
0	0	0	0		0.649845	1.43296
0	0	0	0		0	0
0	0	0	0		0	0
0	0	0	0			0
0	0	0	0			0
0	0	0	0
0	0	0	0
0	0	0	0
0	0	0	0
0	0	0	0
0	0	0	0
0	0	0	0
0	0	0	0
0	0	0	0
0	0	0	0
0	0	0	0
0	0	0	0
0	0	0	0
0	0	0	0
0	0	0	0
0	0	0	0
0	0	0	0
0	0	0	0
0	0	0	0
0	0	0	0
0	0	0	0
0	0	0	0
0	0	0	0
0	0	0	0
0	0	0	0
0	0	0	0
0	0	0	0
0	0	0	0
0	0	0	0
0	0	0	0
0	0	0	0
0	0	0	0
0	0	0	0
0	0	0	0
0	0	0	0
0	0	0	0
0	0	0	0
0	0	0	0
0	0	0	0
0	0	0	0
0	0	0	0
0	0	0	0
0	0	0	0
0	0	0	0
0	0	0	0
0	0	0	0
0	0	0	0
0	0	0	0
0	0	0	0
0	0	0	0
0	0	0	0
0	0	0	0
0	0	0	0
0	0	0	0
0	0	0	0
0	0	0	0
0	0	0	0
0	0	0	0
0	0	0	0
0	0	0	0
0	0	0	0
0	0	0	0
0	0	0	0
0	0	0	0
0	0	0	0
0	0	0	0
0	0	0	0
0	0	0	0
0	0	0	0
0	0	0	0
0	0	0	0
0	0	0	0
0	0	0	0
0	0	0	0
0	0	0	0
0	0	0	0
0	0	0	0
0	0	0	0
0	0	0	0
0	0	0	0
0	0	0	0
0	0	0	0
0	0	0	0
0	0	0	0
0	0	0	0
0	0	0	0
0	0	0	0
0	0	0	0
0	0	0	0
0	0	0	0
0	0	0	0
0	0	0	0
0	0	0	0
0	0	0	0
0	0	0	0
0	0	0	0
0	0	0	0
0	0	0	0
0	0	0	0
0	0	0	0
0	0	0	0
0	0	0	0
0	0	0	0
0	0	0	0
0	0	0	0
0	0	0	0
0	0	0	0
0	0	0	0
0	0	0	0
0	0	0	0
0	0	0	0
0	0	0	0
0	0	0	0
0	0	0	0
0	0	0	0
0	0	0	0
0	0	0	0
0	0	0	0
0	0	0	0
0	0	0	0
0	0	0	0
0	0	0	0
0	0	0	0
0	0	0	0
0	0	0	0
0	0	0	0
0	0	0	0
0	0	0	0
0	0	0	0
0	0	0	0
0	0	0	0
0	0	0	0
0	0	0	0
0	0	0	0
0	0	0	0
0	0	0	0
0	0	0	0
0	0	0	0
0	0	0	0
0	0	0	0
0	0	0	0
0	0	0	0
0	0	0	0
0	0	0	0
0	0	0	0
0	0	0	0
0	0	0	0
0	0	0	0
0	0	0	0
0	0	0	0
0	0	0	0
0	0	0	0
0	0	0	0
0	0	0	0
0	0	0	0
0	0	0	0
0	0	0	0
0	0	0	0
0	0	0	0
0	0	0	0
0	0	0	0
0	0	0	0
0	0	0	0
0	0	0	0
0	0	0	0
0	0	0	0
0	0	0	0
0	0	0	0
0	0	0	0
0	0	0	0
0	0	0	0
0	0	0	0
0	0	0	0
0	0	0	0
0	0	0	0
0	0	0	0
0	0	0	0
0	0	0	0
0	0	0	0
0	0	0	0
0	0	0	0
0	0	0	0
0	0	0	0
0	0	0	0
0	0	0	0
0	0	0	0
0	0	0	0
0	0	0	0
0	0	0	0
0	0	0	0
0	0	0	0
0	0	0	0
0	0	0	0
0	0	0	0
0	0	0	0
0	0	0	0
0	0	0	0
0	0	0	0
0	0	0	0
0	0	0	0
0	0	0	0
0	0	0	0
0	0	0	0
0	0	0	0
0	0	0	0
0	0	0	0
0	0	0	0
0	0	0	0
0	0	0	0
0	0	0	0
0	0	0	0
0	0	0	0
0	0	0	0
0	0	0	0
0	0	0	0
0	0	0	0
0	0	0	0
0	0	0	0
0	0	0	0
0	0	0	0
0	0	0	0
0	0	0	0
0	0	0	0
0	0	0	0
0	0	0	0
0	0	0	0
0	0	0	0
0	0	0	0
0	0	0	0
0	0	0	0
0	0	0	0
0	0	0	0
0	0	0	0
0	0	0	0
0	0	0	0
0	0	0	0
0	0	0	0
0	0	0	0
0	0	0	0
0	0	0	0
0	0	0	0
0	0	0	0
0	0	0	0
0	0	0	0
0	0	0	0
0	0	0	0
0	0	0	0
0	0	0	0
0	0	0	0
0	0	0	0
0	0	0	0
0	0	0	0
0	0	0	0
0	0	0	0
0	0	0	0
0	0	0	0
0	0	0	0
0	0	0	0
0	0	0	0
0	0	0	0
0	0	0	0
0	0	0	0
0	0	0	0
0	0	0	0
0	0	0	0
0	0	0	0
0	0	0	0
0	0	0	0
0	0	0	0
0	0	0	0
0	0	0	0
0	0	0	0
0	0	0	0
0	0	0	0
0	0	0	0
0	0	0	0
0	0	0	0
0	0	0	0
0	0	0	0
0	0	0	0
0	0	0	0
0	0	0	0
0	0	0	0
0	0	0	0
0	0	0	0
0	0	0	0
0	0	0	0
0	0	0	0
0	0	0	0
0	0	0	0
0	0	0	0
0	0	0	0
0	0	0	0
0	0	0	0
0	0	0	0
0	0	0	0
0	0	0	0
0	0	0	0
0	0	0	0
0	0	0	0
0	0	0	0
0	0	0	0
0	0	0	0
0	0	0	0
0	0	0	0
0	0	0	0
0	0	0	0
0	0	0	0
0	0	0	0
0	0	0	0
0	0	0	0
0	0	0	0
0	0	0	0
0	0	0	0
0	0	0
0	0	0
0	0	0
0	0	0
0	0	0
0	0	0
0	0	0
0	0	0
0	0	0
0	0	0
0	0	0
0	0	0
0	0	0
0	0	0
0	0	0
0	0	0
0	0	0
0	0	0
0	0	0
0	0	0
0	0	0
0	0	0
0	0	0
0	0	0
0	0	0
0	0	0
0	0	0
0	0	0
0	0	0
0	0	0
0	0	0
0	0	0
0	0	0
0	0	0
0	0	0
0	0	0
0	0	0
0	0	0
0	0	0
0	0	0
0	0	0
0	0	0
0	0	0
0	0	0
0	0	0
0	0	0
0	0	0
0	0	0
0	0	0
0	0	0
0	0	0
0	0	0
0	0	0
0	0	0
0	0	0
0	0	0
0	0	0
0	0	0
0	0	0
0	0	0
0	0	0
0	0	0
0	0	0
0	0	0
0	0	0
0	0	0
0	0	0
0	0	0
0	0	0
0	0	0
0	0	0
0	0	0
0	0	0
0	0	0
0	0	0
0	0	0
0	0	0
0	0	0
0	0	0
0	0	0
0	0	0
0	0	0
0	0	0
0	0	0
0	0	0
0	0	0
0	0	0
0	0	0
0	0	0
0	0	0
0	0	0
0	0	0
0	0	0
0	0	0
0	0	0
0	0	0
0	0	0
0	0	0
0	0	0
0	0	0
0	0	0
0	0	0
0	0	0
0	0	0
0	0	0
0	0	0
0	0	0
0	0	0
0	0	0
0	0	0
0	0	0
0	0	0
0	0	0
0	0	0
0	0	0
0	0	0
0	0	0
0	0	0
0	0	0
0	0	0
0	0	0
0	0	0
0	0	0
0	0	0
0	0	0
0	0	0
0	0	0
0	0	0
0	0	0
0	0	0
0	0	0
0	0	0
0	0	0
0	0	0
0	0	0
0	0	0
0	0	0
0	0	0
0	0	0
0	0	0
0	0	0
0	0	0
0	0	0
0	0	0
0	0	0
0	0	0
0	0	0
0	0	0
0	0	0
0	0	0
0	0	0
0	0	0
0	0	0
0	0	0
0	0	0
0	0	0
0	0	0
0	0	0
0	0	0
0	0	0
0	0	0
0	0	0
0	0	0
0	0	0
0	0	0
0	0	0
0	0	0
0	0	0
0	0	0
0	0	0
0	0	0
0	0	0
0	0	0
0	0	0
0	0	0
0	0	0
0	0	0
0	0	0
0	0	0
0	0	0
0	0	0
0	0	0
0	0	0
0	0	0
0	0	0
0	0	0
0	0	0
0	0	0
0	0	0
0	0	0
0	0	0
0	0	0
0	0	0
0	0	0
0	0	0
0	0	0
0	0	0
0	0	0
0	0	0
0	0	0
0	0	0
0	0	0
0	0	0
0	0	0
0	0	0
0	0	0
0	0	0
0	0	0
0	0	0
0	0	0
0	0	0
0	0	0
0	0	0
0	0	0
0	0	0
0	0	0
0	0	0
0	0	0
0	0	0
0	0	0
0	0	0
0	0	0
0	0	0
0	0	0
0	0	0
0	0	0
0	0	0
0	0	0
0	0	0
0	0	0
0	0	0
0	0	0
0	0	0
0	0	0
0	0	0
0	0	0
0	0	0
0	0	0
0	0	0
0	0	0
0	0	0
0	0	0
0	0	0
0	0	0
0	0	0
0	0	0
0	0	0
0	0	0
0	0	0
0	0	0
0	0	0
0	0	0
0	0	0
0	0	0
0	0	0
0	0	0
0	0	0
0	0	0
0	0	0
0	0	0
0	0	0
0	0	0
0	0	0
0	0	0
0	0	0
0	0	0
0	0	0
0	0	0
0	0	0
0	0	0
0	0	0
0	0	0
0	0	0
0	0	0
0	0	0
0	0	0
0	0	0
0	0	0
0	0	0
0	0	0
0	0	0
0	0	0
0	0	0
0	0	0
0	0	0
0	0	0
0	0	0
0	0	0
0	0	0
0	0	0
0	0	0
0	0	0
0	0	0
0	0	0
0	0	0
0	0	0
0	0	0
0	2.104	0
0	0	0
0	0	0
0	0	0
0	0	0
0	0	0
0	0	0
0	0	0
0	0	0
0	0	0
0	0	0
0	0	0
0	0	0
0	0	0
0	0	0
0	0	0
0	0	0
0	0	0
0	0	0
0	0	0
0	0	0
0	0	0
0	0	0
0	0	0
0	0	0
0	0	0
0	0	0
0	0	0
0	0	0
0	0	0
0	0	0
0	0	0
0	0	0
0	0	0
0	0	0
0	0	0
0	0	0
0	0	0
0	0	0
0	0	0
0	0	0
0	0	0
0	0	0
0	0	0
0	0	0
0	0	0
0	0	0
0	0	0
0	0	0
0	0	0
0	0	0
0	0	0
0	0	0
0	0	0
0	0	0
0	0	0
0	0	0
0	0	0
0	0	0
0	0	0
0	0	0
0	0	0
0	0	0
0	0	0
0	0	0
0	0	0
0	0	0
0	0	0
0	0	0
0	0	0
0	0	0
0	0	0
0	0	0
0	0	0
0	0	0
0	0	0
0	0	0
0	0	0
0	0	0
0	0	0
0	0	0
0	0	0
0	0	0
0	0	0
0	0	0
0	0	0
0	0	0
0	0	0
0	0	0
0	0	0
0	0	0
0	0	0
0	0	0
0	0	0
0	0	0
0	0	0
0	0	0
0	0	0
0	0	0
0	0	0
0	0	0
0	0
0	0
0	0
0	0
0	0
0	0
0	0
0	0
0	0
0	0
0	0
0	0
0	0
0	0
0	0
0	0
0	0
0	0
0	0
0	0
0	0
0	0
0	0
0	0
0	0
0	0
0	0
0	0
0	0
0	0
0	0
0	0
0	0
0	0
0	0
0	0
0	0
0	0
0	0
0	0
0	0
0	0
0	0
0	0
0	0
0	0
0	0
0	0
0	0
0	0
0	0
0	0
0	0
0	0
0	0
0	0
0	0
0	0
0	0
0	0
0	0
0	0
0	0
0	0
0	0
0	0
0	0
0	0
0	0
0	0
0	0
0	0
0	0
0	0
0	0
0	0
0	0
0	0
0	0
0	0
0	0
0	0
0	0
0	0
0	0
0	0
0	0
0	0
0	0
0	0
0	0
0	0
0	0
0	0
0	0
0	0
0	0
0	0
0	0
0	0
0	0
0	0
0	0
0	0
0	0
0	0
0	0
0	0
0	0
0	0
0	0
0	0
0	0
0	0
0	0
0	0
0	0
0	0
0	0
0	0
0	0
0	0
0	0
0	0
0	0
0	0
0	0
0	0
0	0
0	0
0	0
0	0
0	0
0	0
0	0
0	0
0	0
0	0
0	0
0	0
0	0
0	0
0	0
0	0
0	0
0	0
0	0
0	0
0	0
0	0
0	0
0	0
0	0
0	0
0	0
0	0
0	0
0	0
0	0
0	0
0	0
0	0
0	0
0	0
0	0
0	0
0	0
0	0
0	0
0	0
0	0
0	0
0	0
0	0
0	0
0	0
0	0
0	0
0	0
0	0
0	0
0	0
0	0
0	0
0	0
0	0
0	0
0	0
0	0
0	0
0	0
0	0
0	0
0	0
0	0
0	0
0	0
0	0
0	0
0	0
0	0
0	0
0	0
0	0
0	0
0	0
0	0
0	0
0	0
0	0
0	0
0	0
0	0
0	0
0	0
0	0
0	0
0	0
0	0
0	0
0	0
0	0
0	0
0	0
0	0
0	0
0	0
0	0
0	0
0	0
0	0
0	0
0	0
0	0
0	0
0	0
0	0
0	0
0	0
0	0
0	0
0	0
0	0
0	0
0	0
0	0
0	0
0	0
0	0
0	0
0	0
0	0
0	0
0	0
0	0
0	0
0	0
0	0
0	0
0	0
0	0
0	0
0	0
0	0
0	0
0	0
0	0
0	0
0	0
0	0
0	0
0	0
0	0
0	0
0	0
0	0
0	0
0	0
0	0
0	0
0	0
0	0
0	0
0	0
0	0
0	0
0	0
0	0
0	0
0	0
0	0
0	0
0	0
0	0
0	0
0	0
0	0
0	0
0	0
0	0
0	0
0	0
0	0
0	0
0	0
0	0
0	0
0	0
0	0
0	0
0	0
0	0
0	0
0	0
0	0
0	0
0	0
0	0
0	0
0	0
0	0
0	0
0	0
0	0
0	0
0	0
0	0
0	0
0	0
0	0
0	0
0	0
0	0
0	0
0	0
0	0
0	0
0	0
0	0
0	0
0	0
0	0
0	0
0	0
0	0
0	0
0	0
0	0
0	0
0	0
0	0
0	0
0	0
0	0
0	0
0	0
0	0
0	0
0	0
0	0
0	0
0	0
0	0
0	0
0	0
0	0
0	0
0	0
0	0
0	0
0	0
0	0
0	0
0	0
0	0
0	0
0	0
0	0
0	0
0	0
0	0
0	0
0	0
0	0
0	0
0	0
4.11661	0
0	0
0	0
0	0
0	0
0	0
0	0
0	0
0	0
0	0
0	0
0	0
0	0
0	0
0	0
0	0
0	0
0	0
0	0
0	0
0	0
0	0
0	0
0	0
0	0
0	0
0	0
0	0
0	0
0	0
0	0
0	0
0	0
0	1.22404
0	0
0	0
0	0
0	0
0	0
0	0
0	0
0	0
0	0
0	0
0	0
0	0
0	0
0	0
0	0
0	0
0	0
0	0
0	0
0	0
0	0
0	0
0	0
0	0
0	0
0	0
0	0
0	0
0	0
0	0
0	0
0	0
0	0
0	0
0	0
0	0
0	0
0	0
0	0
0	0
0	0
0	0
0	0
0	0
0	0
0	0
0	0
0	0
0	0
0	0
0	0
0	0
0	0
0	0
0	0
0	0
0	0
0	0
0	0
0	0
0	0
0	0
0	0
0	0
0	0
0	0
0	0
0	0
0	0
0	0
0	0
0	0
0	0
0	0
0	0
0	0
0	0
0	0
0	0
0	0
0	0
0	0
0	0
0	0
0	0
0	0
0	0
0	0
0	0
0	0
0	0
0	0
0	0
0	0
0	0
0	0
0	0
0	0
0	0
0	0
0	0
0	0
0	0
0	0
0	0
0	0
0	0
0	0
0	0
0	0
0	0
0	0
0	0
0	0
0	0
0	0
0	0
0	0
0	0
0	0
0	0
0	0
0	0
0	0
0	0
0	0
0	0
0	0
0	0
0	0
0	0
0	0
0	0
0	0
0	0
0	0
0	0
0	0
0	0
0	0
0	0
0	0
0	0
0	0
0	0
0	0
0	0
0	0
0	0
0	0
0	0
0	0
0	1.18015
0	0
0	0
0	0
0	0
0	0
0	0
0	0
0	0
0	0
0	0
0	0
0	0
0	0
0	0
0	0
0	0
0	0
0	0
0	0
0	0
0	0
0	0
0	0
0	0
0	0
0	0
0	0
0	0
0	0
0	0
0	0
0	0
0	0
0	0
0	0
0	0
0	0
0	0
0	0
0	0
0	0
0	0
0	0
0	0
0	0
0	0
0	0
0	0
0	0
0	0
0	0
0	0
0	0
0	0
0	0
0	0
0	0
0	0
0	0
0	0
0	0
0	0
0	0
0	0
0	0
0	0
0	0
0	0
0	0
0	0
0	0
0	0
0	0
0	0
0	0
0	0
0	0
0	0
0	0
0	0
0	0
0	0
0	0
0	0
0	0
0	0
0	0
0	0
0	0
0	0
0	0
0	0
0	0
0	0
0	0
0	0
0	0
0	0
0	0
0	0
0	0
0	0
0	0
0	0
0	0
0	0
0	0
0	0
0	0
0	0
0	0
0	0
0	0
0	0
0	0
0	0
0	0
0	0
0	0
0	0
0	0
0	0
0	0
0	0
0	0
0	0
0	0
0	0
0	0
0	0
0	0
0	0
0	0
0	0
0	0
0	0
0	0
0	0
0	0
0	0
0	0
0	0
0	0
0	0
0	0
0	0
0	0
0	0
0	0
0	0
0	0
0	0
0	0
0	0
0	0
0	0
0	0
0	0
0	0
0	0
0	0
0	0
0	0
0	0
0	0
0	0
0	0
0	0
0	0
0	0
0	0
0	1.67582
0	0
0	0
0	0
0	0
0	0
0	0
0	0
0	0
0	0
0	0
0	0
0	0
0	0
0	0
0	0
0	0
0	0
0	0
0	0
0	0
0	0
0	0
0	0
0	0
0	0
0	0
0	0
0	0
0	0
0	0
0	0
0	0
0	0
0	0
0	0
0	0
0	0
0	0
0	0
0	0
0	0
0	0
0	0
0	0
0	0
0	0
0	0
0	0
0	0
0	0
0	0
0	0
0	0
0	0
0	0
0	0
0	0
0	0
0	0
0	0
0	0
0	0
0	0
0	0
0	0
0	0
0	0
0	0
0	0
0	0
0	0
0	0
0	0
0	0
0	0
0	0
0	0
0	0
0	0
0	0
0	0
0	0
0	0
0	0
0	0
0	0
0	0
0	0
0	0
0	0
0	0
0	0
0	0
0	0
0	0
0	0
0	0
0	0
0	0
0	0
0	0
0	0
0	0
0	0
0	0
0	0
0	0
0	0
0	0
0	0
0	0
0	0
0	0
0	0
0	0
0	0
0	0
0	0
0	0
0	0
0	0
0	0
0	0
0	0
0	0
0	0
0	0
0	0
0	0
0	0
0	0
0	0
0	0
0	0
0	0
0	0
0	0
0	0
0	0
0	0
0	0
0	0
0	0
0	0
0	0
0	0
0	0
0	0
0	0
0	0
0	0
0	0
0	0
0	0
0	0
0	0
0	0
0	0
0	0
0	0
0	0
0	0
0	0
0	0
0	0
0	0
0	0
0	0
0	0
0	0
0	0
0	0
0	0
0	0
0	0
0	0
0	0
0	0
0	0
0	0
0	0
0	0
0	0
0	0
0	0
0	0
0	0
0	0
0	0
0	0
0	0
0	0
0	0
0	0
0	0
0	0
0	0
0	0
0	0
0	0
0	0
0	0
0	0
0	0
0	0
0	0
0	0
0	0
0	0
0	0
0	0
0	0
0	0
0	0
0	0
0	0
0	0
0	0
0	0
0	0
0	0
0	0
0	0
0	0
0	0
0	0
0	0
0	0
0	0
0	0
0	0
0	0
0	0
0	0
0	0
0	0
0	0
0	0
0	0
0	0
0	0
0	0
0	0
0	0
0	0
0	0
0	0
0	0
0	0
0	0
0	0
0	0
0	0
0	0
0	0
0	0
0	0
0	0
0	0
0	0
0	0
0	0
0	0
0	0
0	0
0	0
0	0
0	0
0	0
0	0
0	0
0	0
0	0
0	0
0	0
0	0
0	0
0	0
0	0
0	0
0	0
0	0
0	0
0	0
0	0
0	0
0	0
0	0
0	0
0	0
0	0
0	0
0	0
0	0
0	0
0	0
0	0
0	0
0	0
0	0
0	0
0	0
0	0
0	0
0	0
0	0
0	0
0	0
0	0
0	0
0	0
0	0
0	0
0	0
0	0
0	0
0	0
0	0
0	0
0	0
0	0
0	0
0	0
0	0
0	0
0	0
0	0
0	0
0	0
0	0
0	0
0	0
0	0
0	0
0	0
0	0
0	0
0	0
0	0
0	0
0	0
0	0
0	0
0	0
0	0
0	0
0	0
0	0
0	0
0	0
0	0
0	0
0	0
0	0
0	0
0	0
0	0
0	0
0	0
0	0
0	0
0	0
0	0
0	0
0	0
0	0
0	0
0	0
0	0
0	0
0	0
0	0
0	0
0	0
0	0
0	0
0	0
0	0
0	0
0	0
0	0
0	0
0	0
0	0
0	0
0	0
0	0
0	0
0	0
0	0
0	0
0	0
0	0
0	0
0	0
0	0
0	0
0	0
0	0
0	0
0	0
0	0
0	0
0	0
0	0
0	0
0	0
0	0
0	0
0	0
0	0
0	0
0	0
0	0
0	0
0	0
0	0
0	0
0	0
0	0
0	0
0	0
0	0
0	0
0	0
0	0
0	0
0	0
0	0
0	0
0	0
0	0
0	0
0	0
0	0
[truncated: 1,323 more rows]

## Sheet: Figure 1A GSE72056
GPR182 expression (TPM)
Malignant Cell	T Cell	B Cell	Macrophages	NK Cell	Endothelium	Fibroblast
0	0	0	0	0	0	0
0	0	0	0	0	3.393	0
0	0	0	0	0	3.888	0
0	0	0	0	0	0	0
0	0	0	0	0	0	0
0	0	0	0	0	0	0
0	0	0	0	0	0	0
0	0	0	0	0	0	0
0	0	0	0	0	0	0
0	0	0	0	0	0	0
0	0	0	0	0	0	0
0	0	0	0	0	0	0
0	0	0	0	0	0	0
0	0	0	0	0	0	0
0	0	0	0	0	0	0
0	0	0	0	0	6.1839	0
0	0	0	0	0	0	0
0	0	0	0	0	0	0
0	0	0	0	0	0	0
0	0	0	0	0	6.0348	0
0	0	0	0	0	1.7954	0
0	0	0	0	0	0	0
0	0	0	0	0	0	0
0	0	0	0	0	0	0
0	0	0	0	0	5.5117	0
0	0	0	0	0	5.3988	0
0	0	0	0	0	3.3166	0
0	0	0	0	0	5.2939	0
0	0	0	0	0	1.115	0
0	0	0	0	0	0	0
0	0	0	0	0	6.7061	0
0	0	0	0	0	4.7758	0
0	0	0	0	0	0	0
0	0	0	0	0	0	0
0	0	0	0	0	3.7826	0
0	0	0	0	0	3.9144	0
0	0	0	0	0	0	0
0	0	0	0	0	3.3406	0
0	0	0	0	0	0	0
0	0	0	0	0	0	0
0	0	0	0	0	5.0018	0
0	0	0	0	0	5.8289	0
0	0	0	0	0	0	0
0	0	0	0	0	0	0
0	0	0	0	0	0	0
0	0	0	0	0	0	0
0	0	0	0	0	0	0
0	0	0	0	0	4.9264	0
0	0	0	0	0	0	0
0	0	0	0	0	0	0
0	0	0	0	0	0	0
0	0	0	0	0	0	0
0	0	0	0		0	0
0	0	0	0		0	0
0	0	0	0		4.3348	0
0	0	0	0		1.7203	0
0	0	0	0		0	0
0	0	0	0		0	0
0	0	0	0		0	0
0	0	0	0		0	0
0	0	0	0		0	0
0	0	0	0		4.345
0	0	0	0		0
0	0	0	0		0.64985
0	0	0	0		0
0	0	0	0
0	0	0	0
0	0	0	0
0	0	0	0
0	0	0	0
0	0	0	0
0	0	0	0
0	0	0	0
0	0	0	0
0	0	0	0
0	1.224	0	0
0	0	0	0
0	0	0	0
0	0	0	0
0	0	0	0
0	0	0	0
0	0	0	0
0	0	0	0
0	0	0	0
0	0	0	0
0	0	0	0
0	0	0	0
0	0	0	0
0	0	0	0
0	0	0	0
0	0	0	0
0	0	0	0
0	0	0	0
0	0	0	0
0	0	0	0
0	0	0	0
0	0	0	0
0	0	0	0
0	0	0	0
0	0	0	0
0	0	0	0
0	0	0	0
0	0	0	0
0	0	0	0
0	0	0	0
0	0	0	0
0	0	0	0
0	0	0	0
0	0	0	0
0	0	0	0
0	0	0	0
0	0	0	0
0	0	0	0
0	0	0	0
0	0	0	0
0	0	0	0
0	0	0	0
0	0	0	0
0	0	0	0
0	0	0	0
0	0	0	0
0	0	0	0
0	0	0	0
0	0	0	0
0	0	0	0
0	0	0	0
0	0	0
0	0	0
0	0	0
0	0	0
0	0	0
0	0	0
0	0	0
0	0	0
0	0	0
0	0	0
0	0	0
0	0	0
0	0	0
0	0	0
0	0	0
0	0	0
0	0	0
0	0	0
0	0	0
0	0	0
0	0	0
0	0	0
0	0	0
0	0	0
0	0	0
0	0	0
0	0	0
0	0	0
0	0	0
0	0	0
0	0	0
0	0	0
0	0	0
0	0	0
0	0	0
0	0	0
0	0	0
0	0	0
0	0	0
0	0	0
0	0	0
0	0	0
0	0	0
0	0	0
0	0	0
0	0	0
0	0	0
0	0	0
0	0	0
0	0	0
0	0	0
0	0	0
0	0	0
0	0	0
0	0	0
0	0	0
0	0	0
0	0	0
0	0	0
0	0	0
0	0	0
0	0	0
0	0	0
0	0	0
0	0	0
0	0	0
0	0	0
0	0	0
0	0	0
0	0	0
0	0	0
0	0	0
0	0	0
0	0	0
0	0	0
0	0	0
0	0	0
0	0	0
0	0	0
0	0	0
0	0	0
0	0	0
0	0	0
0	0	0
0	0	0
0	0	0
0	0	0
0	0	0
0	0	0
0	0	0
0	0	0
0	0	0
0	0	0
0	0	0
0	0	0
0	0	0
0	0	0
0	0	0
0	0	0
0	0	0
0	0	0
0	0	0
0	0	0
0	0	0
0	0	0
0	0	0
0	0	0
0	0	0
0	0	0
0	0	0
0	0	0
0	0	0
0	0	0
0	0	0
0	0	0
0	0	0
0	0	0
0	0	0
0	0	0
0	0	0
0	0	0
0	0	0
0	0	0
0	0	0
0	0	0
0	0	0
0	0	0
0	0	0
0	0	0
0	0	0
0	0	0
0	0	0
0	0	0
0	0	0
0	0	0
0	0	0
0	0	0
0	0	0
0	0	0
0	0	0
0	0	0
0	0	0
0	0	0
0	0	0
0	0	0
0	0	0
0	0	0
0	0	0
0	0	0
0	0	0
0	0	0
0	0	0
0	0	0
0	0	0
0	0	0
0	0	0
0	0	0
0	0	0
0	0	0
0	0	0
0	0	0
0	0	0
0	0	0
0	0	0
0	0	0
0	0	0
0	0	0
0	0	0
0	0	0
0	0	0
0	0	0
0	0	0
0	0	0
0	0	0
0	0	0
0	0	0
0	0	0
0	0	0
0	0	0
0	0	0
0	0	0
0	0	0
0	0	0
0	0	0
0	0	0
0	0	0
0	0	0
0	0	0
0	0	0
0	0	0
0	0	0
0	0	0
0	0	0
0	0	0
0	0	0
0	0	0
0	0	0
0	0	0
0	0	0
0	0	0
0	0	0
0	0	0
0	0	0
0	0	0
0	0	0
0	0	0
0	0	0
0	0	0
0	0	0
0	0	0
0	0	0
0	0	0
0	0	0
0	0	0
0	0	0
0	0	0
0	0	0
0	0	0
0	0	0
0	0	0
0	0	0
0	0	0
0	0	0
0	0	0
0	0	0
0	0	0
0	0	0
0	0	0
0	0	0
0	0	0
0	0	0
0	0	0
0	0	0
0	0	0
0	0	0
0	0	0
0	0	0
0	0	0
0	0	0
0	0	0
0	0	0
0	0	0
0	0	0
0	0	0
0	0	0
0	0	0
0	0	0
0	0	0
0	0	0
0	0	0
0	0	0
0	0	0
0	0	0
0	0	0
0	0	0
0	0	0
0	0	0
0	0	0
0	0	0
0	0	0
0	0	0
0	0	0
0	0	0
0	0	0
0	0	0
0	0	0
0	0	0
0	0	0
0	0	0
0	0	0
0	0	0
0	0	0
0	0	0
0	0	0
0	0	0
0	0	0
0	0	0
0	0	0
0	0	0
0	0	0
0	0	0
0	0	0
0	0	0
0	0	0
0	0	0
0	0	0
0	0	0
0	0	0
0	0	0
0	0	0
0	0	0
0	0	0
0	0	0
0	0	0
0	0	0
0	0	0
0	0	0
0	0	0
0	0	0
0	0	0
0	0	0
0	0	0
0	0	0
0	0	0
0	0	0
0	0	0
0	0	0
0	0	0
0	0	0
0	0	0
0	0	0
0	0	0
0	0	0
0	0	0
0	0	0
0	0	0
0	0	0
0	0	0
0	0	0
0	0	0
0	0	0
0	0	0
0	0	0
0	0	0
0	0	0
0	0	0
0	0	0
0	0	0
0	0	0
0	0	0
0	0	0
0	0	0
0	0	0
0	0	0
0	0	0
0	0	0
0	0	0
0	0	0
0	0	0
0	0	0
0	0	0
0	0	0
0	0	0
0	0	0
0	0	0
0	0	0
0	0	0
0	0	0
0	0	0
0	0	0
0	0	0
0	0	0
0	0	0
0	0	0
0	0	0
0	0	0
0	0	0
0	0	0
0	0	0
0	0	0
0	0	0
0	0	0
0	0	0
0	0	0
0	0	0
0	0	0
0	0	0
0	0	0
0	0	0
0	0	0
0	0	0
0	0	0
0	0	0
0	0	0
0	0	0
0	0	0
0	0	0
0	0	0
0	0	0
0	0	0
0	0	0
0	0	0
0	0	0
0	0	0
0	0	0
0	0	0
0	0	0
0	0	0
0	0	0
0	0
0	0
0	0
0	0
0	0
0	0
0	0
0	0
0	0
0	0
0	0
0	0
0	0
0	0
0	0
0	0
0	0
0	0
0	0
0	0
0	0
0	0
0	0
0	1.1801
0	0
0	0
0	0
0	0
0	0
0	0
0	0
0	0
0	0
0	0
0	0
0	0
4.1166	0
0	0
0	0
0	0
0	0
0	0
0	0
0	0
0	0
0	0
0	0
0	0
0	0
0	0
0	0
0	0
0	0
0	0
0	0
0	0
0	0
0	0
0	0
0	0
0	0
0	0
0	0
0	0
0	0
0	0
0	0
0	0
0	0
0	0
0	0
0	0
0	0
0	0
0	0
0	0
0	0
0	0
0	0
0	0
0	0
0	0
0	0
0	0
0	0
0	0
0	0
0	0
0	0
0	0
0	0
0	0
0	0
0	0
0	0
0	0
0	0
0	0
0	0
0	0
0	0
0	0
0	0
0	0
0	0
0	0
0	0
0	0
0	0
0	0
0	0
0	0
0	0
0	0
0	0
0	0
0	0
0	0
0	0
0	0
0	0
0	0
0	0
0	0
0	0
0	0
0	0
0	0
0	0
0	0
0	0
0	0
0	0
0	0
0	0
0	0
0	0
0	0
0	0
0	0
0	0
0	0
0	0
0	0
0	0
0	0
0	0
0	0
0	0
0	0
0	0
0	0
0	0
0	0
0	0
0	0
0	0
0	0
0	0
0	0
0	0
0	0
0	0
0	0
0	0
0	0
0	0
0	0
0	0
0	0
0	0
0	0
0	0
0	0
0	0
0	0
0	0
0	0
0	0
0	0
0	0
0	0
0	0
0	0
0	0
0	0
0	0
0	0
0	0
0	0
0	0
0	0
0	0
0	0
0	0
0	0
0	0
0	0
0	0
0	0
0	0
0	0
0	0
0	0
0	0
0	0
0	0
0	0
0	0
0	0
0	0
0	0
0	0
0	0
0	0
0	0
0	0
0	0
0	0
0	0
0	0
0	0
0	0
0	0
0	0
0	0
0	0
0	0
0	0
0	0
0	0
0	0
0	0
0	0
0	0
0	0
0	0
0	0
0	0
0	0
0	0
0	0
0	0
0	0
0	0
0	0
0	0
0	0
0	0
0	0
0	0
0	0
0	2.0531
0	0
0	0
0	0
0	0
0	0
0	0
0	0
0	0
0	0
0	0
0	0
0	0
0	0
0	0
0	0
0	0
0	0
0	0
0	0
0	0
0	0
0	0
0	0
0	0
0	0
0	0
0	0
0	0
0	0
0	0
0	0
0	0
0	0
0	0
0	0
0	0
0	0
0	0
0	0
0	0
0	0
0	0
0	0
0	0
0	0
0	0
0	0
0	0
0	0
0	0
0	0
0	0
0	0
0	0
0	0
0	0
0	0
0	0
0	0
0	0
0	0
0	0
0	0
0	0
0	0
0	0
0	0
0	0
0	0
0	0
0	0
0	0
0	0
0	0
0	0
0	0
0	0
0	0
0	0
0	0
0.79743	0
0	0
0	0
0	0
0	0
0	0
0	0
0	0
0	0
0	0
0	0
0	0
0	0
0	0
0	0
0	0
0	0
0	0
0	0
0	0
0	0
0	0
0	0
0	0
0	0
0	0
0	0
0	0
0	0
0	0
0	0
0	0
0	0
0	0
0	0
0	0
0	0
0	0
0	0
0	0
0	0
0	0
0	0
0	0
0	0
0	0
0	0
0	0
0	0
0	0
0	0
0	0
0	0
0	0
0	0
0	0
0	0
0	0
0	0
0	0
0	0
0	0
0	0
0	0
0	0
0	0
0	0
0	0
0	0
0	0
0	0
0	0
0	0
0	0
0	0
0	0
0	0
0	0
0	0
0	0
0	0
0	0
0	0
0	0
0	0
0	0
0	0
0	0
0	0
0	0
0	0
0	0
0	0
0	0
0	0
0	0
0	0
0	0
0	0
0	0
0	0
0	0
0	0
0	0
0	0
0	0
0	0
0	0
0	0
0	0
0	0
0	0
0	0
0	0
0	0
0	0
0	0
0	0
0	0
0	0
0	0
0	0
0	0
0	0
0	0
0	0
0	0
0	0
0	0
0	0
0	0
0	0
0	0
0	0
0	0
0	0
0	0
0	0
0	0
0	0
0	0
0	0
0	0
0	0
0	0
0	0
0	0
0	0
0	0
0	0
0	0
0	0
0	0
0	0
0	0
0	0
0	0
0	0
0	0
0	0
0	0
0	0
0	0
0	0
0	0
0	0
0	0
0	0
0	0
0	0
0	0
0	0
0	0
0	0
0	0
0	0
0	0
0	0
0	0
0	0
0	0
0	0
0	0
0	0
0	0
0	0
0	0
0	0
0	0
0	0
0	0
0	0
0	0
0	0
0	0
0	0
0	0
0	0
0	0
0	0
0	0
0	0
0	0
0	0
0	0
0	0
0	0
0	0
0	0
0	0
0	0
0	0
0	0
0	0
0	0
0	0
0	0
0	0
0	0
0	0
0	0
0	0
0	0
0	0
0	0
0	0
0	0
0	0
0	0
0	0
0	0
0	0
0	0
0	0
0	0
0	0
0	0
0	0
0	0
0	0
0	0
0	0
0	0
0	0
0	0
0	0
0	0
0	0
0	0
0	0
0	0
0	0
0	0
0	0
0	0
0	0
0	0
0	0
0	0
0	0
0	0
0	0
0	0
0	0
0	0
0	0
0	0
0	0
0	0
0	0
0	0
0	0
0	0
0	0
0	0
0	0
0	0
0	0
0	0
0	0
0	0
0	0
0	0
0	0
0	0
0	0
0	0
0	0
0	0
0	0
0	0
0	0
0	0
0	0
0	0
0	0
0	0
0	0
0	0
0	0
0	0
0	0
0	0
0	0
0	0
0	0
0	0
0	0
0	0
0	0
0	0
0	0
0	0
0	0
0	0
0	0
0	0
0	0
0	0
0	0
0	0
0	0
0	0
0	0
0	0
0	0
0	0
0	0
0	0
0	0
0	0
0	0
0	0
0	0
0	0
0	0
0	0
0	0
0	0
0	0
0	0
0	0
0	0
0	0
0	0
0	0
0	0
0	0
0	0
0	0
0	0
0	0
0	0
0	0
0	0
0	0
0	0
0	0
0	0
0	0
0	0
0	0
0	0
0	0
0	0
0	0
0	0
0	0
0	0
0	0
0	0
0	0
0	0
0	0
0	0
0	0
0	0
0	0
0	0
0	0
0	0
0	0
0	0
0	0
0	0
0	0
0	0
0	0
0	0
0	0
0	0
0	0
0	0
0	0
0	0
0	0
0	0
0	0
0	0
0	0
0	0
0	0
0	0
0	0
0	0
0	0
0	0
0	0
	0
	0
	0
	0
	0
	0
	0
	0
	0
	0
	0
	0
	0
	0
	0
	0
	0
	0
	0
	0
	0
	0
	0
	0
	0
	0
	0
	0
	0
	0
	0
	0
	0
	0
	0
	0
	0
	0
	0
	0
	0
	0
	0
	0
	0
	0
	0
	0
	0
	0
	0
	0
	0
	0
	0
	0
	0
	0
	0
	0
	0
	0
	0
	0
	0
	0
	0
	0
	0
	0
	0
	0
	0
	0
	0
	0
	0
	0
	0
	0
	0
	0
	0
	0
	0
	0
	0
	0
	0
	0
	0
	0
	0
	0
	0
	0
	0
	0
	0
	0
	0
	0
	0
	0
	0
	0
	0
	0
	0
	0
	0
	0
	0
	0
	0
	0
	0
	0
	0
	0
	0
	0
	0
	0
	0
	0
	0
	0
	0
	0
	0
	0
	0
	0
	0
	0
	0
	0
	0
	0
	0
	0
	0
	0
	0
	0
	0
	0
	0
	0
	0
	0
	0
	0
	0
	0
	0
	0
	0
	0
	0
	0
	0
	0
	0
	0
	0
	0
	0
	0
	0
	0
	0
	0
	0
	0
	0
	0
	0
	0
	0
	0
	0
	0
	0
	0
	0
	0
	0
	0
	0
	0
	0
	0
	0
	0
	0
	0
	0
	0
	0
	0
	0
	0
	0
	0
	0
	0
	0
	0
	0
	0
	0
	0
	0
	0
	0
	0
	0
	0
	0
	0
	0
	0
	0
	0
	0
	0
	0
	0
	0
	0
	0
	0
	0
	0
	0
	0
	0
	0
	0
	0
	0
	0
	0
	0
	0
	0
	0
	0
	0
	0
	0
	0
	0
	0
	0
	0
	0
	0
	0
	0
	0
	0
	0
	0
	0
	0
	0
	0
	0
	0
	0
	0
	0
	0
	0
	0
	0
	0
	0
	0
	0
	0
	0
	0
	0
	0
	0
	0
	0
	0
	0
	0
	0
	0
	0
	0
	0
	0
	0
	0
	0
	0
	0
	0
	0
	0
	0
	0
	0
	0
	0
	0
	0
	0
	0
	0
	0
	0
	0
	0
	0
	0
	0
	0
	0
	0
	0
	0
	0
	0
	0
	0
	0
	0
	0
	0
	0
	0
	0
	0
	0
	0
	0
	0
	0
	0
	0
	0
	0
	0
	0
	0
	0
	0
	0
	0
	0
	0
	0
	0
	0
	0
	0
	0
	0
	0
	0
	0
	0
	0
	0
	0
	0
	0
	0
	0
	0
	0
	0
	0
	0
	0
	0
	0
	0
	0
	0
	0
	0
	0
	0
	0
	0
	0
	0
	0
	0
	0
	0
	0
	0
	0
	0
	0
	0
	0
	0
	0
	0
	0
	0
	0
	0
	0
	0
	0
	0
	0
	0
	0
	0
	0
	0
	0
	0
	0
	0
	0
	0
	0
	0
	0
	0
	0
	0
	0
	0
	0
	0
	0
	0
	0
	0
	0
	0
	0
	0
	0
	0
	0
	0
	0
	0
	0
	0
	0
	0
	0
	0
	0
	0
	0
	0
	0
	0
	0
	0
	0
	0
	0
	0
	0
	0
	0
	0
	0
	0
	0
	0
	0
	0
	0
	0
	0
	0
	0
	0
	0
	0
	0
	0
	0
	0
	0
	0
	0
	0
	0
	0
	0
	0
	0
	0
	0
	0
	0
	0
	0
	0
	0
	0
	0
	0
	0
	0
	0
	0
	0
	0
	0
	0
	0
	0
	0
	0
	0
	0
	0
	0
	0
	0
	0
	0
	0
	0
	0
	0
	0
	0
	0
	0
	0
	0
	0
	0
	0
	0
	0
	0
	0
	0
	0
	0
	0
	0
	0
	0
	0
	0
	0
	0
	0
	0
	0
	0
	0
	0
	0
	0
	0
	0
	0
	0
	0
	0
	0
	0
	0
	0
	0
	0
	0
	0
	0
	0
	0
	0
	0
	0
	0
	0
	0
	0
	0
	0
	0
	0
	0
	0
	0
	0
	0
	2.104
	0
	0
	0
	0
	0
	0
	0
	0
	0
	0
	0
	0
	0
	0
	0
	0
	0
	0
	0
	0
	0
	0
	0
	0
	0
	0
	0
	0
	0
	0
	0
	0
	0
	0
	0
	0
	0
	0
	0
	0
	0
	0
	0
	0
	0
	0
	0
	0
	0
	0
	0
	0
	0
	0
	4.1587
	0
	0
	0
	0
	0
	0
	0
	0
	0
	0
	0
	0
	0
	0
	0
	0
	0
	0
	0
	0
	0
	0
	0
	0
	0
	0
	0
	0
	0
	0
	0
	0
	0
	0
	0
	0
	0
	0
	0
	0
	0
	0
	0
	0
	0
	0
	0
	0
	0
	0
	0
	0
	0
	0
	0
	0
	0
	0
	0
	0
	0
	0
	0
	0
	0
	0
	0
	0
	0
	0
	0
	0
	0
	0
	0
	0
	0
	0
	0
	0
	0
	0
[truncated: 69 more rows]

## Sheet: Figure 1B
GPR182 expression (TPM)
GSE72056		GSE115978
LEC	BEC	LEC	BEC
0	0	3.22265	0
4.3348	0	0	0
0	0	4.36079	0
3.7826	0	0	0
0	0	5.39876	0
3.888	0	5.29389	0
0	0	5.51169	0
0	0	0.649845	0
0	0	6.70606	0
0	0	1.11503	0
1.7203	0	6.03483	0
1.7954	0	0	0
0.64985	0	0	0
5.3988	0	0	0
5.2939	0	0	0
5.8289	0	2.39039	0
4.9264	0	1.79535	0
6.7061	0	0	0
0	0	3.31658	0
0	0	4.77579	0
3.9144	0	0	0
0	0	3.2225	0
3.3166	0	0	0
0		0	0
0		0	0
1.115		0	0
0		5.6943	0
5.0018		0	0
0			0
6.1839			0
5.5117			0
3.3406			0
3.393			0
4.345			0
4.7758			0
6.0348			0
			0
			0
			0
			0
			0
			0
			0
			0
			0
			0
			0
			0
			0
			0
			0
			0
			0
			0

## Sheet: Figure 1D
Lymphatic score	GPR182 expression
-2.45754	0
0.092032	2.92406
2.71982	0
1.07195	1.09909
-0.28343	0.941707
2.75859	0.366588
2.33608	1.01264
-0.75009	0.991681
-2.57665	0.996389
-2.09061	0.390998
-0.91454	0
0.420899	1.01364
5.63557	3.68944
1.67107	1.73057
1.61455	0
2.20301	4.72276
-1.40609	0.489235
0.950725	4.16987
-1.27453	0
-0.50156	1.32279
-1.0774	1.12882
-0.75114	0
-0.41665	0
2.8024	3.28156
0.126193	1.12115
0.006963	0.451646
4.45518	3.79276
-0.52443	0
-0.05858	2.72779
0.467996	0.391878
-0.36309	0
3.40407	1.77467
1.22642	1.14763
0.377694	1.34403
1.36363	1.31985
1.99905	2.01582
-1.82989	0
-2.25994	0.339707
-1.3189	1.00791
-2.43014	0.426104
-0.446	2.48975
-0.56759	0
0.872524	0.581689
0.182151	0.435842
-1.17135	0.553361
3.6608	1.29331
2.77585	1.74028
0.312044	0
1.72739	0
-4.94249	0
3.16147	3.41363
-0.44345	1.58765
-2.12208	0
-0.21661	1.06254
-3.89827	0
-1.12362	1.59464
0.334871	0
2.61503	6.27112
-1.55093	1.08508
-3.65704	0
0.43094	0.525969
-1.6535	0.412619
-0.22298	1.35795
-2.25568	0
-1.06306	0
0.901886	0.510962
-3.65034	0
1.91456	1.07457
-2.46198	0.305095
-4.67144	0.361993
0.956423	0.458802
-0.24191	1.69546
-4.35872	0.377624
-0.43653	1.75707
1.76503	1.54528
0.28634	1.27369
-3.05666	0
0.848012	0.403377
0.416473	1.32774
-0.5506	0.406428
-1.28268	0
0.899317	1.28617
-0.8207	0.452385
5.87797	2.52196
2.18874	4.29622
-0.28254	2.44906
-0.39027	0
-2.03572	0
0.032907	0.322505
-1.10102	0
3.37897	0.73014
3.64709	1.01443
1.13957	0
-0.65294	1.17037
-0.54345	0.422556
3.98718	5.44171
2.66468	4.92536
-1.79563	0
-1.01599	0
-1.07752	0.373732
1.89263	1.11803
-2.58463	0
-1.71155	0
2.63889	5.9481
-5.8743	0.327457
5.39053	0
-1.85246	0
0.024396	1.81697
0.95121	1.08943
7.29151	2.96903
-0.63491	1.31684
2.8561	4.09255
4.42123	5.89696
0.924753	1.71896
4.05586	0.376513
1.27673	3.20692
-0.31908	0
0.348422	0
-0.5138	0.37729
-2.62185	0
-0.51249	0
0.121146	1.0224
3.02696	2.74024
-2.56816	2.41981
-2.92852	0
1.00865	0.751721
1.18751	2.90945
3.9102	1.07252
-0.7543	0.651867
-3.36384	0
-3.38187	0.361319
-0.45334	0.470094
-1.39317	0.653519
-0.55417	1.91127
1.72468	0.388465
2.95909	3.55675
2.3802	0.475189
-2.47478	0.357946
1.95929	2.95
5.45755	4.20689
-1.66463	0
-0.0189	1.95192
1.96817	1.17338
-0.638	1.13376
-1.86111	0
-0.03294	1.49585
-0.76063	0
2.40774	0.441483
0.011317	1.52371
2.19482	1.41814
2.16786	1.65572
0.69319	0.437015
0.56952	0.393087
-1.87222	0
-1.32011	0
4.38503	4.547
1.57148	0.723078
-2.79219	0
-3.98673	0.377179
-2.14499	0
0.08095	0.368712
1.53533	0
-1.30853	2.56866
0.327421	0.339935
0.636297	0
-3.43279	1.01963
-0.23214	0
2.40673	2.98059
3.00471	2.77355
-0.76464	0.677711
2.86932	1.35321
0.087592	0.680774
-0.99653	1.01678
-1.68056	1.41986
-0.24324	0.397255
-5.86871	0
3.34545	2.16614
-5.82423	0
-3.44107	0.908813
1.54564	0.405448
0.374851	1.53849
0.27496	1.25381
0.672618	1.09579
3.71006	1.26424
-0.48466	1.24945
0.235533	0
0.973522	0
-3.24167	0
-3.59489	0
-3.54386	0
1.00615	1.1109
5.0337	1.65462
3.37135	1.59436
-0.46369	0
-1.6322	0
1.80992	1.28582
-1.90654	0.672923
2.25344	3.28667
4.1158	2.32657
-4.62388	0.365693
0.634433	1.12876
-0.72618	0.715542
1.71663	0.401194
-2.18259	0
-0.67826	1.01593
-2.11782	0
-4.04391	0.984334
-1.78639	0.957246
3.28631	1.31632
3.7377	1.48135
-2.41748	0
2.16876	1
-1.10459	0
-3.79154	0.926531
0.87247	1.44015
1.54931	1.91705
0.084641	0
0.170111	0.946357
-2.43705	0.381837
-1.01436	0
2.35155	0.379066
1.54622	1.30036
-3.28903	0
-1.63465	0.775261
0.251415	0.622649
-0.18191	1.81615
1.5362	0.457647
0.217735	1.16137
-0.55736	0
-3.45944	0.661658
1.00567	0
0.841855	1.00827
-3.24479	0
-1.57309	0.347212
5.19125	0.413377
1.80505	0
3.48566	4.51834
0.604292	1.35975
-2.79459	0
0.616431	1.24562
-1.92533	0.894604
1.88584	2.24568
-1.61132	0
3.3861	4.62217
-0.91656	0.467071
-6.32071	0
0.545328	0.702835
-2.60091	2.27364
-0.4714	0
-1.88757	0.488926
-2.2653	0
0.502275	0.756767
-1.69727	0.426426
4.37478	4.33524
-1.11524	0
1.54974	2.09808
-1.41539	0.859254
0.4442	0
-0.11427	0.528571
2.29188	3.15819
-0.7482	0
-3.05598	2.02347
-0.51831	0
-3.65044	0
-3.8621	0.974382
0.942124	1.36815
-2.06361	2.84639
-2.36093	1.10098
-0.2656	0
1.54367	0
3.1645	2.80488
0.720794	2.3147
4.43402	1.70686
-0.46899	1.95427
-1.73592	0
-1.50753	0
-1.27268	0
-1.46747	0
0.067809	0.372841
5.34642	6.83711
3.07964	5.64739
-1.29192	0
-2.18079	1.93297
-1.88704	0.591105
-0.74756	0.850559
0.506725	2.12068
-0.20839	0

## Sheet: Figure 1F
Adjacent Normal	Tumor
1458.23	3445.21
1286.7	1438.58
1142.84	3986.54
1173.07	1939.5
1194.4	2674.3
670.567	1964.25
479.857	4090.54
599.7	3386.84
858.62	4125.2
1714.3	3704
1053.9	4305.2
1676.2	4909
1762.3	1963.4
1202.3	2499
390	1299

## Sheet: Figure 2
Figure 2A
Day	WT												GPR182+/-													GPR182-/-
7	9.375	32	13.5	18	30.625	32	24.5	36	20.25	32	171.5		13.5	24.5	15.625	75	36	21.4375	32	50.625	52	31.5	75	50.625		13.5	87.5	9.375	4	13.5	1.6875	36.75	5	40
8	48	40	18	40	75	40	48	75	75	40	253.125		18	48	40	144	75	40	40	62.5	87.5	56	144	75		40	126	9.375	4	13.5	4	36.75	6	75
9	64	50.625	48	75	144	75	220.5	144	169	75	320		40	196	87.5	220.5	144	75	62.5	75	112.5	100	180	108		108	220.5	13.5	4	18	4	40	13.5	87.5
10	84	60.75	75	113.438	281.25	108	397.375	179.562	306.25	105.875	486		50.625	320	151.25	397.375	216	108	75	126	198	125	337.5	117		196	294	13.5	13.5	18	13.5	40	8	100
11	111.375	93.75	121	169	445.5	196	526.5	304	416	162	586.625		100	496.375	180	541.5	269.5	126	162	171.5	269.5	137.5	384	126		208.25	337.5	13.5	18	32	18	40	40	106.25
12	137.5	190.125	220.5	288	600	288	825	337.5	586.625	320	847		180	864	245	816.75	320	196	243	256	433.5	216	486	171.5		220.5	416	13.5	62.5	62.5	32	40	52	112.5
13	216	336	361.25	405	716.625	288	825	650	700	445.5	1080		352	1008	337.5	864	445.5	256	343	272	526.5	294	486	272		320	526.5	13.5	126	108	90	40	126	180
14	365.625	541.5	518.938	600	1080	325.125	825	850	1080	650	1352		526.5	1352	567	864	600	343.188	528	364.5	826.875	432	564.062	451.25		445.5	700	13.5	225	183.75	147.875	40	158.438	269.5
Figure 2B
	WT												GPR182 +/-													GPR182-/-
	260	370	480	570	1121	1341	535	502	835	432	903		380	845	406	865	732	320	335	271	289	565	330	342		438	386	0	219	174	144	0	90	205
Figure 2C
Day	WT										GPR182-/-
7	13.5	6	32	0	13.5	4	18	13.5	13.5	13.5	18	4	13.5	0	18	13.5	32	13.5	13.5	13.5
8	30.625	36	32	0	24.5	13.5	40	15.75	44	24.5	18	5	24.5	0	18	18	24.5	32	13.5	40
9	45.5625	68.75	68.75	36	32	32	36	24.5	44	24.5	22.5	5	21.4375	12.5	30.625	36.75	24.5	44	15.75	48
10	62.5	68.75	90.75	93.75	40	32	60.75	68	70.875	86.0625	40	9.375	32	15.625	48	40	50.625	60.75	40	68
11	75	68.75	126	200.688	56.4062	64	87.5	118.75	125	136.125	105.875	9.375	93.75	44	60.75	93.75	75	87.5	112.5	118.75
12	171.5	198	220.5	320	269.5	162	135	208.25	232.375	294	125	18	100	32	162	125	100	162	220.5	207
13	196	269.5	220.5	384	294	180	144	269.5	294	294	180	18	162	40	189	181.5	100	136.125	180	216
14	288	330.75	325.125	487.688	847	253.125	253.125	269.5	416	448	253.5	50.625	232.75	50.625	294	253.5	62.5	162	180	234
15	352	480	650	771.75	882	400	397.375	400	546.75	526.5	264.062	60.75	306.25	75	400	367.5	40	245	232.375	343
16	506.25	607.5	847	1093.75	1152	400	541.5	546.75	700	771.75	379.688	93.75	451.562	144	451.562	448	144	281.25	323.438	355.25
Figure 2D
	WT										GPR182-/-
	326	383	604	625	900	217	461	351	532	492	290	67	650	100	300	360	156	286	470	325
Figure 2E
Day	WT											GPR182-/-
5	32	6	18	13.5	18	13.5	32	18	13.5	18		18	32	32	18	32	13.5	6	18	13.5	32	32
6	62.5	18	32	32	40	32	40	40	50.625	24.5		32	40	32	40	40	32	13.5	32	40	40	36
7	99.1875	30.625	62.5	62.5	47.4141	36	90.75	68.75	108	36		50.625	65.8125	34	70.5078	75	38.3828	13.5	40	75	60.75	38
8	147.875	55.6875	98.3125	126	122.07	40	153.156	142.594	174.281	62.5		62.5	110.25	90.75	62.0469	126	103.32	32	78.125	75	148.5	87.5
9	288	121	344	210.25	256	108	270.281	256	304	112.5		108	190.125	126	98.3125	176.555	147.875	40	87.5	83.1875	153	121
10	473.812	195.312	445.5	277.789	395.727	136.719	384.75	272	405	256		117	245	256	169	196	196	40	139.5	90.75	153	144
11	575	360	586.625	405	500	289.266	551.578	475.312	512.5	272		146.484	289.094	225	289.266	340.312	253.125	40	179.562	98.3125	220.5	113.438
12	689.062	400	771.75	496.375	665.5	325.125	665.5	633.938	525	325.125		196	352	272	256	445.5	304	40	220.5	108	220.5	113.438
13	859.625	514.781	991.875	606.375	900	428.688	793.5	793.5	606.375	364.5		220.5	397.375	208.25	256	575	405	44	274.219	108	225	83.1875
14	925.75	882	1224	936	1250	665.5	1080	1093.75	936	500		445.5	352	220.5	364.5	665.5	550	44	500	62.5	144	87.5
Figure 2F
Day	WT	GPR182-/-
14	1
14	1
14	1
14	1
14	1
15	1
15	1
16	1
17	1
18	1
16		1
17		1
17		1
17		1
19		1
22		1
22		1
35		1
35		0
35		0
35		0
Figure 2G
Day	Naïve								Rechallenge
4	0	9.6	0	6.2	0	0	0	0	0	0	0	0	0
5	0	13	0	12.7	9	8	0	0	0	0	0	0	11
6	16.4	18.4	11.6	20.6	17.8	13.4	0	11.4	13	7.8	0	13.1	21.1
8	29.3	24.6	29	28.3	33.3	41.1	6.2	24.9	28.5	36.4	10.7	24.9	25.2
10	33.8	35.3	32	34.9	38	38.8	41.9	39.5	21.1	28	9.8	21.5	87.1
12	43.3	33.8	41.1	57.7	57.7	60.4	131	43.3	50.7	16.4	0	19.2	85.1
14	147	17.3	34.5	110.5	143.2	103.7	179.9	23.6	31.9	9.8	0	13	58.2
16	229.1	37.2	13.1	181.9	234.4	241.1	221	33.2	26.6	0	0	12.4	39.1
18	111.7	44.1	18.6	366.1	220.3	260.3	210	36.6	18.7	0	0	9.8	32.1
20	78	41.6	13	538.3	191.1	291.1	201.3	42.4	12	0	0	6.7	36.9
22	49.9	31.9	17.9	461.3	194.8	440.6	114.2	31.9	0	0	0	0	23.4
24	27.6	23.9	8.3	535.5	203.8	589.7	96.2	13	0	0	0	0	13.5
26	6.2	0	0	668.5	207.6	924.9	82.5	0	0	0	0	0	8.3
Figure 2H
Day	WT										WT (αCD4/αCD8β)										GPR182-/-											GPR182-/- (αCD4/αCD8β)
7	75	18	18	32	6	75	6	18	18	13.5	13.5	18	22.5	13.5	13.5	13.5	0	13.5	18	13.5	6	0	1	6		18	0	6	1	22.5	4	48	6	13.5	27	75	0	13.5	6	22.5
8	108	48	62.5	40	13.5	171.5	6	40	18	13.5	13.5	40	22.5	13.5	32	22.5	0	18	18	13.5	13.5	0	4	13.5		18	0	4	4	48	4	108	48	18	40	87.5	6	13.5	13.5	87.5
9	196	126	196	81.25	40	364.5	13.5	87.5	40	13.5	40	126	100	32	40	137.5	6	50.625	40	32	24.5	0	4	12.5		22.5	0	2.25	4	87.5	9.375	153	75.9375	62.5	81.25	180	18	22.5	13.5	80
10	500	196	220.5	126	50.625	445.5	18	87.5	40	13.5	68.75	126	320	40	75	245	13.5	135	48	56	40	0	13.5	30.625		62.5	0	6	6	100	32	405	125	87.5	87.5	294	18	62.5	40	128.562
11	600	304	320	196	83.1875	496.375	24.5	190.125	75	22.5	126	196	245	75	211.25	196.625	22.5	144	179.562	72	75	1	13.5	50.625		75	4	6	13.5	180	32	541.5	171	105.875	245	318.5	64	93.75	40	253.125
12	786.5	606.375	550	288	210.938	756.25	40	336	169	40	196	281.25	307.062	162	253.125	261	22.5	190.125	208.25	72	126	1	18	62.5		87.5	4	9.375	13.5	211.25	75	650	445.5	220.5	364.5	416	64	87.5	105.875	416
13	1267.5	786.5	716.625	361.25	272	1008	48	445.5	288	81.25	320	486	550	220.5	364.5	750	48	288	352	180	210.938	4	62.5	75		162	4	18	32	352	75	925.75	716.625	288	405	750	112.5	117	126	567
14	2048	1093.75	756.25	445.5	325.125	907.5	72	550	320	126	550	625	726	320	600	968	64	320	368	318.5	288	13.5	75	196		245	32	32	75	526.5	126	1152	936	769.5	397.375	1028.5	220.5	144	208.25	786.5
Figure 2I
Day	WT										WT (αCD4/CD8)										GPR182-/-											GPR182-/- (αCD4/CD8)
7	18	21.4375	18	0	13.5	15.75	18	18	27.5625	24.5	18	18	13.5	18	13.5	15.75	13.5	24.5	21.4375		13.5	32	15.75	13.5		13.5	13.5	13.5	7.8125	13.5		18	24.5	21.4375	18	13.5	13.5	15.75	13.5	15.75	15.75
8	30.625	24.5	30.625	0	13.5	24.5	32	40	32	40	40	24.5	24.5	40	18	24.5	13.5	24.5	24.5		21.4375	30.625	18	13.5		18	13.5	15.75	13.5	15.75		32	40	36	27.5625	13.5	32	15.75	13.5	21.4375	24.5
9	48	45.5625	55.6875	0	32	40.6406	53.1562	75	40.6406	45.1562	54.1875	36	31.6406	60.75	45.5625	45.5625	21.4375	65.625	40.6406		32	50.625	34	18		24.5	22.9688	21.4375	13.5	21.4375		53.5859	60.75	55.6875	45.1562	32	55.6875	36	24.5	45.5625	38.3828
10	87.5	58.2188	105.875	22.5	72.3516	62.5	62.5	73.4062	72.3516	83.1875	96.4688	83.1875	75	90.625	83.1875	72.3516	62.5	82.6875	62.5		32	50.625	53.1562	45.5625		36	38	32	18	21.4375		68.75	75	113.438	83.1875	45.5625	68.75	55.6875	55.6875	94.5312	108
11	113.438	107.453	132.25	87.5	98.3125	108	137.312	175.5	126.953	158.438	143.688	98.3125	158.438	112.5	115.719	98.3125	75	158.438	122.07		53.1562	93.0234	87.5	55.6875		62.0469	75	40.6406	40	32		117	144	148.5	117	83.1875	94.5312	117	105.875	126	75.7969
12	190.125	135	220.5	144	137.312	137.312	169	216	197.109	179.562	253.5	113.438	169	171	190.125	171.5	147.875	281.25	232.75		87.5	135	113.438	98.3125		117	81.25	56.4062	48	36		183.75	200.688	190.125	158.438	220.5	130.5	126	147.875	225	220.5
13	288	196	309.375	153	196	208.25	295.312	306.312	352	267.188	318.5	307.062	169	294	281.25	210.25	225	379.312	249.672		100	220.5	190.125	208.25		183.75	144	90.75	70.875	75		325.125	245	245	225	257.25	232.375	126	126	304	245
14	336	220.5	384	190.125	288	304	309.375	367.5	445.5	304	318.5	304	281.25	318.5	352	320	272	486	309.375		144	288	245	239.062		225	196	112.5	87.5	87.5		352	320	352	364.5	384	294	171.5	190.125	405	352
15	337.5	220.5	564.062	226.625	320	405	316.406	480	496.375	343.188	379.688	336	336	318.5	415.438	451.562	304	586.625	384		153	304	384	272		307.062	225	158.812	87.5	87.5		379.688	336	416	445.5	487.688	400	196	281.25	465.75	400
16	486	405	631.75	294	405	513.375	309.375	648	750	465.75	648	648	430.664	510.469	564.062	577.547	364.5	744.188	487.688		136.125	304	408.375	257.25		382.812	325.125	151.25	106.25	128.562		516.797	546.75	469.625	675	750	505.75	264	337.852	567	510.469

## Sheet: Figure 3
Figure 3A
	WT										GPR182-/-
	28.1	21.8	34.9	37.7	28.1	32.6	28.8	18.8	27.3	28.1	35.5	32.9	29.6	33.8	48	31.1	44.4	29.5	37.2
	WT										GPR182-/-
	32.4	33.5	35.5	36.8	21.5	35.8	34.8	34.8	28.2	37.2	38.8	30.4	34	34.8	39.5	42.3	41.6	41.5	38.7
	WT										GPR182-/-
	6.18	6.22	5.75	6.9	5.58	8.72	5	6.86	6.4	5.79	3.42	6.02	4.35	3.44	3.19	3.87	3.46	4.02	4.02
Figure 3B
	WT										GPR182-/-
CD45	338.087	300.757	433.513	973.161	409.504	244.32	567.962	482.682	632.37	912.75	1851.15	1276.4	472.159	1635.98	792.412	1009.59	1774.43	546.312	381.201
CD3	124.654	104.567	143.746	357.484	79.1379	93.3	190.692	165.894	169.325	304.875	622.407	255.368	145.455	492.524	300.498	381.99	661.904	213.238	144.318
NK	24.0813	20.8413	25.6268	59.5403	12.8772	24	30	33.3278	35.9356	52.3269	58.5559	49.4151	22.8409	53.5194	27.5443	39.7573	59.9611	22.3603	14.6429
TAM	349.292	336.887	355.714	626.855	346.552	152.1	391.308	670.381	395.567	458.452	851.832	123.241	596.25	807.961	272.721	445.631	410.829	267.927	295.974
DC	189.217	86.899	200.751	273.726	164.655	75.36	192.885	163.113	171.097	252.029	461.786	53.5189	188.636	327.67	290.509	348.641	779.301	131.786	148.831
MDSC	64.0663	38.0769	53.7026	50.6855	39.6875	24.6	64.1923	67.8974	66.9249	75.75	159.969	22.4858	72.8409	123.532	75.1327	72.9612	108.731	23.7811	65.8442
Figure 3C			Figure 3D
	Yumm			B16
	WT	GPR182-/-		WT	GPR182-/-
	11.5	34.5		8.16667	33.5
	14.8333	18		11.4444	51
	12.8333	14		19.0909	53.7143
	14.6667	22		9.73333	33
	6.22222	50.6		21	36.75
	10.6667	30.6		9.5	33.4
	10.875	30.8		14.7	17.7143
	18.75	36.4		18.75
	4.33333	30
Figure 3E
	WT										GPR182-/-
	35.6024	35.8413	40.0583	122.056	17.7694	32.1	68.9615	54.4868	42.4693	129.029	138.587	64.316	49.6591	105.837	114.889	168.422	381.373	87.8106	36.4935
Figure 3F
	WT										GPR182-/-
	67.5904	53.1851	87.6822	151.137	47.4461	47.4	99.0769	88.2119	109.877	139.846	411.941	159.014	73.4091	335.388	138.219	158.738	203.705	86.6693	88.7987
Figure 3G
	WT										GPR182-/-
	6.27907	3.45	6.31579	1.6875	4.29851	10.0364	4.12322	9	3.2	3.83333	10.6229	4.65306	13.5	5.49153	8.25	23.4637	5.42857	4.10526	7.66667	13.0286
Figure 3H
	WT										GPR182-/-
	21.1395	17.7	27.3158	9	14.8657	30.3273	21.7536	29	30.4	26	65.7049	19.3469	28.1667	43.322	21.75	76.7598	28	27.6316	20	37.0286
Figure 3J
	WT										GPR182-/-
	9	8.25	10.1	4.44	3.48	6.32	8.67	9.7	6.29	6.82	6.34	13.2	14.8	6	8.85	21.2	9.12	22.6	6.6	15
Figure 3I
CD8	WT										GPR182-/-
	58.5	57.4	59.3	55.7	49.5	70.1	56.4	71.2	56.7	81	61.8	77.2	75.3	68.7	81.2	88.3	94.7	79	73.8
CD4	WT										GPR182-/-
	76.7	80.1	76.1	82.4	76.6	82.2	82.1	82.4	83.3	81.9	74	86.9	87.2	80.7	83.9	88.3	89.8	86.8	87.2
Figure 3K
	WT	GPR182-/-
	40.9	38.7
	37.2	28
	40.7	36.6
	42.2	31.2
	42.9	24.1

## Sheet: Figure 4
Figure 4B
Day	WT to WT										GPR182-/- to WT
6	13.5	32	32	32	13.5	13.5	0	13.5	13.5	18	32	13.5	13.5	22.5	18	18	13.5
7	32	40	32	32	13.5	18	32	13.5	18	18	40	13.5	18	40	18	18	13.5
8	50.625	55.6875	62.5	75	24.5	30.625	50.625	21.4375	24.5	44	68.75	24.5	24.5	50.625	40	50.625	18
9	55.6875	68.75	83.1875	90.75	24.5	40	75	24.5	32	60.75	75	27.5625	24.5	75	40	50.625	40
10	83.1875	75	137.312	108	32	98.3125	81.25	32	36	81.25	87.5	30.625	32	98.3125	55.6875	62.5	65.8125
11	117	158.438	158.438	137.312	45.5625	98.3125	90.75	32	50.625	94.5312	113.438	45.1562	32	98.3125	75	62.5	100
12	153.156	208.25	208.25	158.438	68.75	136.125	126	36	75.7969	117	170.898	75	60.75	136.719	84.6094	87.5	106.25
13	202.125	267.188	236.531	223.391	81.25	162	179.562	50.625	117	142.594	184.844	75	90.75	196.875	93.75	87.5	106.25
14	304	360	304	306.281	113.438	200.688	352	90.75	239.062	256	323.438	144	171	304	190.125	179.562	400
15	361.25	432	361.25	364.5	132.25	294	352	112.5	267.188	280.758	416	153	214.844	304	143.688	208.25	400
16	445.5	607.5	496.375	428.688	295.312	448	433.5	180	433.5	405	480	220.5	242.938	506.25	245	320	689.062
Day	WT to GPR182-/-								GPR182-/- to GPR182-/-
6	4	0	15.75	0	13.5	0	4	0	4	6	4	21.4375	13.5	13.5	0	6	0	0
7	4	4	15.75	6	15.75	6	6	0	6	6	4	15.75	13.5	13.5	1	12.5	4	0
8	13.5	6	15.75	10.9375	24.5	4	4	0	18	9.375	4	13.5	15.75	18	1	18	6.25	4
9	15.75	18	20.25	10.9375	27.5625	7.8125	7.8125	4	20.25	9.375	4	21.4375	24.5	18	9.375	18	13.5	4
10	15.75	20.25	36	20.25	27.5625	7.8125	13.5	4	18	18	9.375	24.5	32	36	9.375	36	13.5	4
11	18	21.125	45.1562	27.5625	60.75	13.5	24.75	9.375	20.25	24.5	13.5	21.4375	50.625	52	18	50	20.25	15.75
12	30.625	40	55.6875	27.5625	55.6875	13.5	33.6875	13.5	40	27.5625	21.4375	45.5625	50.625	52	27.5625	52	18	15.75
13	40	40	75	27.5625	52	14.625	48	21.4375	48	45.5625	36	55.6875	50.625	52	27.5625	93.75	30.625	15.75
14	49.6719	55.6875	105.875	65.8125	100	21.4375	87.5	32	67.7344	90.75	36	75.7969	98.3125	40	50.625	121	48	21.4375
15	67.6875	81.25	156.25	78.125	110.25	24.5	103.359	32	75.9375	107.453	50.625	108	126	48	62.5	175.781	44	32
16	85	135	236.531	105.875	220.5	42	100	40	151.25	126	62.5	153.156	158.438	75	135	211.25	55.6875	40
Figure 4C
Day	WT to WT	GPR182-/- to WT	WT to GPR182-/-	GPR182-/- to GPR182-/-
16	1
16	1
17	1
18	1
18	1
18	1
20	1
22	1
23	1
24	1
16		1
17		1
17		1
18		1
21		1
23		1
24		1
18			1
20			1
22			1
22			1
24			1
26			1
29			1
30			0
18				1
20				1
21				1
22				1
22				1
23				1
24				1
27				1
27				1
30				0
Figure4E				Figure 4F				Figure 4G				Figure 4H
	WT	GPR182-/-			WT	GPR182-/-			WT	GPR182-/-			WT	GPR182-/-
	9.88	11.7			0.025	0.025			27.4	30			22.6	18.1667
	26	33.5			0.032	0.03			45.1	56.2			18.8333	12.62
	6.83	35.7			0.021	0.014			46.9	33.1			11.8967	14.9
	17.6	24.3			0.018	0.015			34.7	31.4			13	13.2
	25.9	34.3
	41.8
	28
Figure 4J
	WT				GPR182-/-
	0.058	0.026	0.014	0.042	0.12	0.035	0.13	0.06	0.084
Figure 4M
	Tumor			dLN
	WT	GPR182-/-		WT	GPR182-/-
	1.68	7.2		0.6	1.86
	3.65	4.7		2.54	2.24
	3.77	7.18		2.14	3.03
	2.73	3.61		2.3	1.61
	4.24	4.07		2.34	1.83
Figure 4N
	Tumor			dLN
	WT	GPR182-/-		WT	GPR182-/-
	25.9	43.8		54.7	63.1
	20	36.8		58.2	52.6
	8.19	35.6		32.9	54.2
	47.3	23.1		49.6	42
	24	18.7		43.2	46.9

## Sheet: Figure 5
Figure 5A
Day	WT						GPR182-/-
CCL2	187.427	238.455	551.899	874.249	412.611	167.399	325.309	568.487	1377.62	895.288	1504.04	588.177	918.067	642.938
CCL3	362.896	103.918	307.334	258.627	317.824	175.309	202.839	260.33	725.856	343.006	1551.69	370.834	413.699	246.323
CCL4	239.739	94.5672	297.946	326.323	343.939	147.623	134.589	148.138	508.06	283.651	1425.07	197.148	232.386	190.281
CCL5	1874.27	238.455	551.899	874.249	412.611	167.399	325.309	568.487	1377.62	895.288	1504.04	588.177	918.067	642.938
CCL11	2277.97	2325.66	1451.59	535.178	987.628	2386.47	924.781	2291.43	1825.32	2428.29	2872.76	1717.17	2082.83	1761.99
CCL17
CCL20
CCL22	138.659	107.21	229.519	397.229	148.283	157.25	312.939	1738.74	440.29	394.039	716.488	260.15	475.035	515.436
CXCL1	68.3259	69.7673	67.0193	87.5453	57.3265	58.0791	121.613	76.9253	90.7579	80.5808	100.062	61.274	152.157	116.654
CXCL5
CXCL9	56.4179	62.9648	66.9251	61.7061	49.4073	54.4074	101.045	78.3321	123.085	98.8033	209.323	59.6111	137.22	102.387
CXCL10	515.59	198.207	915.652	801.804	353.802	468.213	430.016	916.138	1598.65	791.676	2087.03	2635.98	2505.78	459.304
CXCL13	256.829	475.876	137.981	706.232	112.858	359.479	252.869	194.621	119.583	232.37	357.412	939.959	184.21	246.961
Figure 5B					Figure 5C
	CD8					CD4
	CXCR3-		CXCR3+			CXCR3-		CXCR3+
	WT	GPR182-/-	WT	GPR182-/-		WT	GPR182-/-	WT	GPR182-/-
	6.6	22.0755	95.7429	234.623		64.5429	158.774	202.8	427.075
	18.0247	26.7907	163.58	282.14		86.9136	152.093	284.074	450.837
	9.66102	22.1538	125.339	176.769		97.3729	198.923	330.763	458.077
	1.77273	16.2222	25.9091	207.111		17.1818	118.667	64.0909	347.111
	6.47368	9.17647	118.105	117.529		52.2632	79.4118	199.105	259.765
	2	18	63.5	149.1		15.75	124.5	50.25	323.7
	18.7826	14.5775	179.478	137.535		57.1304	75.4225	206.348	248.239
		9.9375		155.438			125.25		400.125
		8		149.25			107.25		335.75
Figure 5D
Day	WT										GPR182-/-
7	13.5	21.4375	13.5	7.8125	13.5	13.5	15.75	4	13.5	18	13.5	13.5	15.75	13.5	13.5	4	4	4	7.8125	4
8	21.4375	32	18	13.5	15.75	18	32	13.5	34	40	21.4375	18	18	13.5	18	5	6	13.5	21.4375	4
9	32	45.5625	32	21.4375	32	24.5	36	21.4375	38.3828	40	32	32	34	19.8047	24.5	13.5	6	13.5	21.4375	4
10	83.1875	75.7969	72.3516	50.625	55.6875	36	53.1562	34	83.1875	68.75	50.625	36	62.5	36	40	18.4844	18.4844	24.5	22.9688	4
11	137.312	142.594	137.312	89.5781	135	68.75	67.6875	50.625	126.953	102.094	62.5	45.5625	90.75	81.25	65.8125	44	32	70.875	28.125	40
12	214.375	171.5	225	98.3125	147.875	90.75	135	83.1875	137.312	158.438	126	50.625	117	119.852	105.875	55.6875	58.2188	50.625	62.5	65.8125
13	309.375	272	272	211.25	245	136.719	148.5	108	210.938	253.125	183.75	83.1875	183.75	126	156.25	70.875	75	177.625	90.75	68.75
14	415.438	325.125	384.75	309.375	384	177.625	220.5	171.5	264	379.312	239.062	117	196	210.25	220.5	126	87.5	220.5	147.875	126
15	625	428.688	451.25	384	448	196	281.25	264	364.5	465.75	325.125	142.594	256	267.188	260.156	174.281	140.516	257.25	208.25	196
16	650	710.875	606.375	416	631.75	323.297	465.75	343.188	500	541.5	343.188	197.109	320	281.25	281.25	232.75	196	374.344	200.688	169
Day	WT (αCXCR3)										GPR182-/- (αCXCR3)
7	15.75	15.75	24.5	13.5	18	13.5	15.75	13.5	21.4375	13.5	13.5	21.4375	13.5	15.75	21.4375	15.75	7.8125	21.4375	13.5	15.75
8	24.5	24.5	40	32	32	18	24.5	32	32	18	18	20.25	27.5625	32	32	36	13.5	24.5	13.5	18
9	36	36	59.2266	32	40	24.5	36	32	40.6406	32	20.25	35.1562	38	40	50.625	40	21.4375	40.6406	24.5	34
10	72.3516	83.1875	94.5312	56.4062	71.875	50.625	53.1562	45.5625	68.75	62.5	44	55.6875	60.75	70.5078	82.6875	68.75	28.125	50.625	36	50.625
11	94.5312	54	146.484	137.312	121.5	83.1875	68.75	83.1875	117	112.5	46	73.3281	103.359	89.5781	169	126	45.1562	90.75	81.25	144
12	148.5	196	182.25	147.875	196	117	175.781	147.875	144	171.5	87.5	158.438	162	128.562	320	196	82.6875	137.312	93.75	200.688
13	267.188	264	281.25	210.938	245	171.5	267.188	147.875	196	210.938	110.25	153	180	126	352	239.062	108	256	195.406	384
14	361.25	405	361.25	256	352	288	361.25	147.875	281.25	225	136.125	179.562	281.75	225	433.5	304	183.75	325.125	245	486
15	379.312	562.5	550	304	506.25	405	445.5	147.875	397.375	256	180	193.641	384	304	526.5	379.312	196.875	428.688	281.75	526.5
16	541.5	689.062	689.062	288	665.438	546.75	709.172	225	631.75	451.25	506.25	379.312	546.75	379.312	725	600	343.188	525	451.562	631.75
Figure 5E						Figure 5F
	No treatment		αCXCR3				No treatment		αCXCR3
	WT	GPR182-/-	WT	GPR182-/-			WT	GPR182-/-	WT	GPR182-/-
	68.7628	95.4885	7.22857	3.2718			121.409	195.069	37.2429	17.4308
	53.185	42.3674	12.5714	12.2222			146.355	127.543	58.3674	30.5556
	53.0316	50.5667	1.87327	1.65			135.705	113.633	17.295	6.1875
	22.9625	85.7492	5.64776	2.97647			55.0688	285.112	36.5791	22.1941
	31.9164	64.05	24.6968	2.75			79.4627	356.175	82.3226	18.729
	58.88	149.966	6.23333	4.85128			87.92	323.464	44.6722	44.1128
	47.0758	48.5143	3.39597	9.47692			122.929	113.886	23.7718	39.6
	57.2	48.0316	7.48	9.52329			135.942	59.4	27.5733	97.1014
	46.7133	30.8667	10.5195	16.5733			107.067	84.7333	42.8368	47.2267
	7.7	119.794	8.69565	9.9			20.8389	255.017	81.1304	69.256

## Sheet: Figure 6
Figure 6B
	uM	Sample 1	Sample 2	Sample 3	Sample 4	Sample 5	Sample 6	Sample 7
	1e-10	9.66211	-6.14026	-3.52184	7.37	-4.88	-2.48	0
	2.3e-07	-6.33932	-6.64557		-23.65	-11.39	-18.92	20.3412
	6.9e-07	-7.80931	-1.19436	-1.42405	-13.03	5.95	11.33	15.7356
	2.3e-06	41.8334	45.7687	45.9831	55.84	1.55	70.67	53.6461
	6.9e-06	75.3828	72.2131	73.4688	70.85	79.36	75.76	76.6311
	2.3e-05	82.0437	85.2593	82.0437	80.52	80.63
Figure 6D		CXCL10			CXCL11
	uM	Sample 1	Sample 2	Sample 3	Sample 1	Sample 2	Sample 3
	1e-10	7.37	-4.88	-2.48	7.37	-4.88	-2.48
	2.3e-08	27.73	13.77	13.11	-15.61	-2.56	2.1
	6.9e-08	37.95	43.47	29.18	-0.85	0.46	-0.59
	2.3e-07	57.04	55.04	47.84	28.89	26.71	24.35
	6.9e-07	61.11	56.6	51.58	50.96	47.04	39.66
	2.3e-06	67.47	62.74	64.6	58.09	55.76	55.14
	6.9e-06	79.87	76.52		71.8	67.8	70.05
Figure 6E
	WT CHO	GPR182+ CHO
	1	65
	0	73
	3	86
	2	97
	0	71
	2	80
	4	66
	1	88
	2	92
	6	56

[truncated: 5 more sheets: Figure 7, Figure 8, Figure S3, Figure S4, Figure S5]
